# Supplementary material for: Three for the Price of One: Concomitant I⋯N, I⋯O, and I⋯π Halogen Bonds in the Same Crystal Structure
Source: Molecules. 2022 Nov 3;27(21):7550. doi: 10.3390/molecules27217550 (PMC9657311; doi:10.3390/molecules27217550)
Supplement: Supplementary file 1 [file molecules-27-07550-s001.zip]

Archive with 1 entries (1 files):
- molecules-1973062-supplementary.pdf
